# Supplementary material for: Integrated Evaluation of the Multifunctional DPP-IV and ACE Inhibitory Effect of Soybean and Pea Protein Hydrolysates
Source: Nutrients. 2022 Jun 8;14(12):2379. doi: 10.3390/nu14122379 (PMC9227613; doi:10.3390/nu14122379)
Supplement: Supplementary file 1 [file nutrients-14-02379-s001.zip]

Archive with 1 entries (1 files):
- nutrients-1758135-supplementary.pdf
